# Supplementary material for: Mechanism of Silylation of Vinyl Arenes by Hydrodisiloxanes Driven by Stoichiometric Amounts of Sodium Triethylborohydride—A Combined DFT and Experimental Study
Source: Int J Mol Sci. 2023 Mar 3;24(5):4924. doi: 10.3390/ijms24054924 (PMC10003527; doi:10.3390/ijms24054924)
Supplement: Supplementary file 1 [file ijms-24-04924-s001.zip]

Archive with 1 entries (1 files):
- ijms-2181707-supplementary.pdf
